# Supplementary material for: Electrochemical Performance of Biopolymer-Based Hydrogel Electrolyte for Supercapacitors with Eco-Friendly Binders
Source: Polymers (Basel). 2022 Oct 20;14(20):4445. doi: 10.3390/polym14204445 (PMC9608640; doi:10.3390/polym14204445)
Supplement: Supplementary file 1 [file polymers-14-04445-s001.zip]

Archive with 1 entries (1 files):
- polymers-1964358-supplementary.pdf
